# Supplementary material for: Decreased ZNF750 promotes angiogenesis in a paracrine manner via activating DANCR/miR-4707-3p/FOXC2 axis in esophageal squamous cell carcinoma
Source: Cell Death Dis. 2020 Apr 27;11(4):296. doi: 10.1038/s41419-020-2492-2 (PMC7186230; doi:10.1038/s41419-020-2492-2)
Supplement: Supplementary file 9 — Table S1 [file 41419_2020_2492_MOESM9_ESM.xlsx]

## Sheet: 工作表1
Table S1. Primers and siRNAs Used in This Study
Primer Name	Forward Primer Sequence (5' to 3')	Reverse Primer Sequence (5' to 3')	Used for
ZNF750-primer 1	CGAATTCATGAGTCTCCTCAAAGAGCC	GGGATCCTTAGGACACCCGGGCCCTCCT	construct clone for ZNF750 overexpression
ZNF750-primer 2	TACATGCACCCCACAATCCC	GGTGAGGCAGGAAGTGTCTC	RT-PCR for ZNF750 expression analysis
GAPDH-1	AGGTCGGAGTCAACGGATTTG	GTGATGGCATGGACTGTGGT	RT-PCR for GAPDH expression analysis
ZNF750-sh1	GGAAAGCCCTTCAAGTATAAA		ZNF750 Knockdown
ZNF750-sh2	GCCACATACGATCACTACAGG		ZNF750 Knockdown
ZNF750-primer 3	AGCGTGAGAACAGGTACTGC	GGCAGTGCTGGGATGTGG	RT-PCR for ZNF750 copy number analysis
RPPH1-primer	GAACTCACCTCCCCGAAGCT	ACGAGCTGAGTGCGTCCTGT	RT-PCR for RNaseP copy number analysis
CARD14-Primer	GCAGAGTACTTGAGCCAGGA	GTGGATGACGATGGGGAAGA	RT-PCR for CARD14 expression analysis
CBS-Primer	TGTGATGGGAAGCTGGACAT	GTAGGTTGTCTGCTCCGTCT	RT-PCR for CBS expression analysis
EXD3-Primer	GTGTAGACGTGGAGTGGACA	CTTGGTGATAGAGGGGTCCG	RT-PCR for EXD3 expression analysis
GMCL1-Primer	AGAACAGGACAGTGAGGTGG	TCCGCTACATGGCTGATTCA	RT-PCR for GMCL1 expression analysis
HLA-F-Primer	GGAATGAATGGCTGCGACAT	TCCTCTGCCTCATAGAAGCG	RT-PCR for HLA-F expression analysis
MT1E-Primer	TGGACCCCAACTGCTCTTG	ACTTCTCCGATGCCCCTTTG	RT-PCR for MT1E expression analysis
NR4A3-Primer	TCATGAACCCCGACTACACC	TGATGGTGATGGTAGCTGGG	RT-PCR for NR4A3 expression analysis
OSBPL7-Primer	TGTCTGAGGAGATGCTGGAC	GGCATTGACACCTTGGACAG	RT-PCR for OSBPL7 expression analysis
PCDH7-Primer	AACTGCGATTGACTCCCAGA	CTGCAGTACCTTGCCATCAC	RT-PCR for PCDH7 expression analysis
SEMA3B-Primer	CTTCTTGGGACCCTTTGCAC	CGCAAACTGGATGACATCGT	RT-PCR for SEMA3B expression analysis
SPOCK2-Primer	CAGCTGCAAGGACTCCATTG	AGCACCACTCAGCAGTAGAG	RT-PCR for SPOCK2 expression analysis
NAV2-Primer	TTGATTCCCAAGCCCATCCT	TAACCCCGTCTGTCAACTCC	RT-PCR for NAV2 expression analysis
SEMA6D-Primer	CCAATGTTGCCCTCTTTGCT	TGGCATGAAGAAAGTGTGGC	RT-PCR for SEMA6D expression analysis
TNS1-Primer	GCCACTACCCTCTCAACACT	CGAAGTTGACGATGGCAGAG	RT-PCR for TNS1 expression analysis
TEAD1-Primer	TGCAAGGTTTGAGAATGGCC	ATGTTGTGCTCCGTGTTCAC	RT-PCR for TEAD1 expression analysis
PLCH2-Primer	AGCCATGCCCAGAAAACAAG	CAAGCATACATGTCCACCCG	RT-PCR for PLCH2 expression analysis
G6PD-Primer	CATCATCATGGGTGCATCGG	GAAGGGCTCACTCTGTTTGC	RT-PCR for G6PD expression analysis
HERC6-Primer	GTGGGGAAAGAACAGCCATG	GTTACTTCCCCAGCCAAACG	RT-PCR for HERC6 expression analysis
FOXC2-Primer1	CCGAGAAGAAGATCACCTTGAA	GACACGTCCTTCTTTTTGAAGC	RT-PCR for FOXC2 expression analysis
FOXC2-primer 2	CCTCGAG AGCAGAGAGCGGGCAC	TTGCGGCCGCGCACAGCCGTCCT	Construct FOXC2 clone for miR-4707-3p luciferase activity
FOXC2-primer 3	CCTCGAG AGCAGAGAGAGCGTAC	TTGCGGCCGCGCACAGCCGTCCT	Construct FOXC2 mutative clone for miR-4707-3p luciferase activity
FOXC2-siRNA1	TGAGCGAGCAGAATTACTA		FOXC2 Knockdown
FOXC2-siRNA2	ACTCCTACGACTGCACGA		FOXC2 Knockdown
DANCR-Primer 1	CTTGTAGCAACCACGTGTCC	TTCAGGGTAAGGGTCAGCTG	RT-PCR for DANCR expression analysi
DANCR-Primer 2	GAACAAGACATGGTCGTGGC	GCTCTTGGGCCCTAGACC	PCR for ChIP DANCR expression analysis
DANCR-siRNA1	GCCATTGAAGCTGGAATGT		DANCR Knockdown
DANCR-siRNA2	GGCCAAATATGCGTACTAA		DANCR Knockdown
hsa-mir-4707-3p Primer	AGCCCGCCCCAGCCGAGGTTCT		RT-PCR for miR-4707-3p expression analysis
hsa-mir-1244 Primer	AAGTAGTTGGTTTGTATGAGATGGTT		RT-PCR for miR-1244 expression analysis
hsa-mir-1972 Primer	TCAGGCCAGGCACAGTGGCTCA		RT-PCR for miR-1972expression analysis
hsa-mir-3193 Primer	TCCTGCGTAGGATCTGAGGAGT		RT-PCR for miR-3193 expression analysis
has-mir-4763-5p Primer	CGCCTGCCCAGCCCTCCTGCT		RT-PCR for miR-4763-5p expression analysis
U6 Primer	AACGCTTCACGAATTTGCGT		RT-PCR for U6 expression analysis
DANCR-primer 3	CGGATCCGCCCTTGCCCAGAGT	CCTCGAGGTCAGGCCAAGTAAGTTTA	construct clone for DANCR overexpression
DANCR-primer 4	GGGTACCATCCCAGGGCCTTAGGCC	CCTCGAGGGGGCGCGCAGCCGAT	Construct DANCR putative clone for ZNF750 luciferase activity
DANCR-primer 5	GGGTACCATCCCAGGGCATGATGTC	CCTCGAGGGGGCGCGCAGCCGAT	Construct DANCR mutative clone for ZNF750 luciferase activity
