# Supplementary material for: Decreased ZNF750 promotes angiogenesis in a paracrine manner via activating DANCR/miR-4707-3p/FOXC2 axis in esophageal squamous cell carcinoma
Source: Cell Death Dis. 2020 Apr 27;11(4):296. doi: 10.1038/s41419-020-2492-2 (PMC7186230; doi:10.1038/s41419-020-2492-2)
Supplement: Supplementary file 10 — Table S2 [file 41419_2020_2492_MOESM10_ESM.xlsx]

## Sheet: 工作表1
Table S2.Correlation analysis between ZNF750 deletion in 508 ESCC samples and clinicopathological variables
Clinical, epidemiological or pathological feature			Total(N)	ZNF750_del	Proportion	ZNF750_wt	Proportion	P value
All cases			508	71	0.139764	437	0.860236
Age		<60	219	35	0.159817	184	0.840183	0.366
		60-69	225	26	0.115556	199	0.884444
		≥70	64	10	0.15625	54	0.84375
Sex		Male	335	45	0.134328	290	0.865672	0.686
		Female	173	26	0.150289	147	0.849711
Tobacco use		never	254	38	0.149606	216	0.850394	0.719
		light	21	1	0.047619	20	0.952381
		moderate	152	21	0.138158	131	0.861842
		heavy	81	11	0.135802	70	0.864198
Alcohol consumption		never	347	51	0.146974	296	0.853026	0.108
		light	73	11	0.150685	62	0.849315
		moderate	67	4	0.0597015	63	0.940299
		heavy	21	5	0.238095	16	0.761905
Tumor location		Upper thoracic	26	6	0.230769	20	0.769231	0.277
		Middle thoracic	322	46	0.142857	276	0.857143
		Lower thoracic	160	19	0.11875	141	0.88125
Histological grade		Grade 1	45	1	0.0222222	44	0.977778	0.03
		Grade 2	349	51	0.146132	298	0.853868
		Grade 3	114	19	0.166667	95	0.833333
Pathologic Stage		I&II	321	41	0.127726	280	0.872274	0.353
		III&IV	187	30	0.160428	157	0.839572
Pathologic T Stage		T1	43	3	0.0697674	40	0.930233	0.112
		T2	188	35	0.18617	153	0.81383
		T3	267	32	0.11985	235	0.88015
		T4	10	1	0.1	9	0.9
Pathologic N Stage		N0	305	34	0.111475	271	0.888525	0.099
		N1	118	24	0.20339	94	0.79661
		N2	57	9	0.157895	48	0.842105
		N3	28	4	0.142857	24	0.857143
Lymphatic metastasis		Yes	203	36	0.17734	167	0.82266	0.046
		No	305	35	0.114754	270	0.885246
Invasion Degree		1	43	3	0.0697674	40	0.930233	0.165
		2	134	24	0.179104	110	0.820896
		3	331	44	0.132931	287	0.867069
Prognosis (Log-rank Mantel-Cox test)		Dead	218	36	0.165138	182	0.834862	0.048
		Survival	274	31	0.113139	243	0.886861
		Missing	16	4	0.25	12	0.75
