# Supplementary material for: Decreased ZNF750 promotes angiogenesis in a paracrine manner via activating DANCR/miR-4707-3p/FOXC2 axis in esophageal squamous cell carcinoma
Source: Cell Death Dis. 2020 Apr 27;11(4):296. doi: 10.1038/s41419-020-2492-2 (PMC7186230; doi:10.1038/s41419-020-2492-2)
Supplement: Supplementary file 11 — Table S3 [file 41419_2020_2492_MOESM11_ESM.xlsx]

## Sheet: 工作表1
Table S3. Correlation analysis between ZNF750 genomic variation in ESCC and clinicopathological variables
Clinical, epidemiological or pathological feature			Total(N)	ZNF750_var	Proportion	ZNF750_wt	Proportion	P value
All cases			508	108	0.212598	400	0.787402
Age		<60	219	51	0.232877	168	0.767123	0.198
		60-69	225	40	0.177778	185	0.822222
		≥70	64	17	0.265625	47	0.734375
Sex		Male	335	73	0.21791	262	0.78209	0.684
		Female	173	35	0.202312	138	0.797688
Tobacco use		no	254	51	0.200787	203	0.799213	0.515
		yes	254	57	0.224409	197	0.775591
Alcohol consumption		no	347	72	0.207493	275	0.792507	0.68
		yes	161	36	0.223602	125	0.776398
Tumor location		Upper thoracic	26	8	0.307692	18	0.692308	0.25
		Middle thoracic	322	62	0.192547	260	0.807453
		Lower thoracic	160	38	0.2375	122	0.7625
Histological grade		Grade 1	45	4	0.0888889	41	0.911111	0.054
		Grade 2	349	74	0.212034	275	0.787966
		Grade 3	114	30	0.263158	84	0.736842
Pathologic Stage		I&II	321	56	0.174455	265	0.825545	0.006
		III&IV	187	52	0.278075	135	0.721925
Pathologic T Stage		T1	43	7	0.162791	36	0.837209	0.079
		T2	188	45	0.239362	143	0.760638
		T3	267	51	0.191011	216	0.808989
		T4	10	5	0.5	5	0.5
Pathologic N Stage		N0	305	49	0.160656	256	0.839344	0.005
		N1	118	34	0.288136	84	0.711864
		N2	57	18	0.315789	39	0.684211
		N3	28	7	0.25	21	0.75
Lymphatic.metastasis		Yes	203	59	0.29064	144	0.70936	0.000453
		No	305	49	0.160656	256	0.839344
Prognosis (Log-rank Mantel-Cox test)		Dead	218	57	0.261468	161	0.738532	0.016
		Survival	274	46	0.167883	228	0.832117
		Missing	16	5	0.3125	11	0.6875
